# Supplementary material for: Myogenic Determination and Differentiation of Chicken Bone Marrow-Derived Mesenchymal Stem Cells under Different Inductive Agents
Source: Animals (Basel). 2022 Jun 13;12(12):1531. doi: 10.3390/ani12121531 (PMC9219535; doi:10.3390/ani12121531)
Supplement: Supplementary file 1 [file animals-12-01531-s001.zip]

Archive with 5 entries (5 files):
- Table S3.pdf
- Figure S1.pdf
- Figure S2.pdf
- Table S1.pdf
- Table S2.pdf
